# Supplementary material for: γ-TuRCs and the augmin complex are required for the development of highly branched dendritic arbors in Drosophila
Source: J Cell Sci. 2024 May 10;137(9):jcs261534. doi: 10.1242/jcs.261534 (PMC11128279; doi:10.1242/jcs.261534)
Supplement: Table S4. Raw data for RT-qPCR. [file joces-137-261534-TableS4.xlsx]

## Sheet: row data
	Biological Replicate 1			Control		RNAi Dgt4		RNAi Grip91								Dgt4			Grip91
			Genes	Ct mean	Ct SD	Ct mean	Ct SD	Ct mean	Ct SD			Ct housekeeping gene	Ct Dgt4b	Ct Grip91a		Ct	  Ct	2^ (- ) Ct	 Ct	  Ct	2^   Ct
		Replicat 1.1	tub	23.2467	0.323471	24.1233	0.11547	26.2167	0.0929157		Control	24.96	30.05	30.3333		5.09	0	1	5.37333	0	1
			SOP	24.4467	0.110151	26.2433	0.0802081	28.5467	0.070946		RNAi Dgt4	26.2883	31.6367			5.34833	0.258333	0.836053		-5.37333
			RPL32	24.5567	0.0723418	25.87	0.05	27.7967	0.0723418		RNAi Grip91	28.6042		34.86					6.25583	0.8825	0.542427
			GAPDH	27.59	0.034641	28.9167	0.023094	31.8567	0.165025
			Dgt4	30.05	0.151327	31.6367	0.140119
			Grip91	30.3333	0.106927			34.86	0.706329
		Replicat 1.2	tub	24.32	0.111355	21.81	0.034641	23.0333	0.092376		Control	25.5008	31.2967	31.2067		5.79583	0	1	5.70583	0	1
			SOP	25.2667	0.179536	23.48	0.160935	24.84	0.07		RNAi Dgt4	23.3242	29.74			6.41583	0.62	0.650671
			RPL32	25.4033	0.0862168	23.2167	0.0378594	24.2867	0.0404145		RNAi Grip91	24.61		31.3					6.69	0.984167	0.505518
			GAPDH	27.0133	0.0550757	24.79	0.104403	26.28	0.156205
			Dgt4	31.2967	0.0404145	29.74	0.264575
			Grip91	31.2067	0.15695			31.3	0.226274
		Replicat 1.3	tub	24.66	0.0360555	24.6667	0.023094	25.2233	0.0288675		Control	26.33	32.09	32.1767		5.76	0	1	5.84667	0	1
			SOP	26.22	0.07	26.2167	0.0057735	26.7067	0.0378594		RNAi Dgt4	26.48	32.59			6.11	0.35	0.784584
			RPL32	25.9733	0.100664	26.1667	0.0802081	26.4467	0.102144		RNAi Grip91	26.9542		33.6267					6.6725	0.825833	0.564156
			GAPDH	28.4667	0.664254	28.87	0.0556776	29.44	0.147986
			Dgt4	32.09	0.684324	32.59	0.0655744
			Grip91	32.1767	0.430039			33.6267	0.140475
	Biological Replicate 2			Control		RNAi Dgt4		RNAi Grip91								Dgt4			Grip91
			Genes	Ct mean	Ct SD	Ct mean	Ct SD	Ct mean	Ct SD			Ct housekeeping gene	Ct Dgt4b	Ct Grip91a		 Ct	  Ct	2^ (- ) Ct	 Ct	  Ct	2^   Ct
		Replicat 2.1	tub	24.8133	0.136504	23.2733	0.0404145	21.6133	0.332315		Control	26.3758	32.57	32.53		6.19417	0	1	6.15417	0	1
			SOP	26.59	0.034641	25.32	0.08544	23.6133	0.281129		RNAi Dgt4	25.1283	31.5567			6.42833	0.234167	0.850176
			RPL32	26.5867	0.0450925	25.6133	0.070946	23.85	0.0989949		RNAi Grip91	23.3292		29.8533					6.52417	0.37	0.773782
			GAPDH	27.5133	0.070946	26.3067	0.156312	24.24	0.0360555
			Dgt4	32.57	0.754387	31.5567	0.0814453
			Grip91	32.53	0.183303			29.8533	0.188768
		Replicat 2.2	tub	21.3233	0.083865	22.14	0.101489	23.13	0.138924		Control	22.7217	28.5267	29.2133		5.805	0	1	6.49167	0	1
			SOP	22.9167	0.0305505	23.71	0.03	24.2333	0.0472582		RNAi Dgt4	23.7483	30.0967			6.34833	0.543333	0.686184
			RPL32	22.44	0.034641	23.5567	0.0057735	23.8667	0.0602771		RNAi Grip91	24.3717		31.15					6.77833	0.286667	0.819794
			GAPDH	24.2067	0.0832666	25.5867	0.0404145	26.2567	0.083865
			Dgt4	28.5267	0.0862168	30.0967	0.185831
			Grip91	29.2133	0.0757188			31.15	0.259422
		Replicat 2.3	tub	23.3133	0.190088	22.94	0.25	23.2967	0.0585947		Control	24.0242	29.81	30.34		5.78583	0	1	6.31583	0	1
			SOP	24.0667	0.0288675	23.99	0.09	24.3633	0.115902		RNAi Dgt4	23.985	30.3433			6.35833	0.5725	0.672451
			RPL32	23.66	0	23.8567	0.051316	23.8933	0.0351188		RNAi Grip91	24.2817		31.3367					7.055	0.739167	0.599085
			GAPDH	25.0567	0.023094	25.1533	0.109697	25.5733	0.0416333
			Dgt4	29.81	0.185203	30.3433	0.185023	29.8667	0.144684
			Grip91	30.34	0.111355	29.81	0.043589	31.3367	0.170392
	Biological Replicate 3			Control		RNAi Dgt4		RNAi Grip91								Dgt4			Grip91
			Gènes	Ct mean	Ct SD	Ct mean	Ct SD	Ct mean	Ct SD			Ct housekeeping gene	Ct Dgt4b	Ct Grip91a		 Ct	  Ct	2^ (- ) Ct	 Ct	  Ct	2^   Ct
		Replicat 3.1	tub	25.55	0.432782	25.1967	0.211266	24.96	0.0866025		Control	27.6208	32.8467	33.4533		5.22583	0	1	5.8325	0	1
			SOP	27.8633	0.0404145	27.2067	0.0702377	26.7467	0.0665833		RNAi Dgt4	27.0475	33.47			6.4225	1.19667	0.436282
			RPL32	27.46	0.0360555	26.9133	0.0493288	26.27	0.0655744		RNAi Grip91	26.6933		34.03					7.33667	1.50417	0.352534
			GAPDH	29.61	0.04	28.8733	0.0305505	28.7967	0.187705
			Dgt4	32.8467	0.20232	33.47	0.544426
			Grip91	33.4533	0.116762			34.03	0.104403
		Replicat 3.2	tub	23.08	0.163707	23.32	0.252389	23.8233	0.262742		Control	23.9767	29.77	30.4367		5.79333	0	1	6.46	0	1
			SOP	23.99	0.043589	24.1033	0.12741	24.7933	0.0416333		RNAi Dgt4	24.18	30.4933			6.31333	0.52	0.697372
			RPL32	23.6533	0.0950438	23.9867	0.0251661	24.1633	0.0321455		RNAi Grip91	24.645		31.7533					7.10833	0.648333	0.638017
			GAPDH	25.1833	0.0568624	25.31	0.043589	25.8	0.0964365
			Dgt4	29.77	0.219317	30.4933	0.215484
			Grip91	30.4367	0.150111			31.7533	0.289194
		Replicat 3.3	tub	23.8133	0.0493288	25.14	0.05	24.98	0.09		Control	25.4125	30.9867	31.2367		5.57417	0	1	5.82417	0	1
			SOP	25.1067	0.023094	26.54	0.06	26.16	0.05		RNAi Dgt4	26.875	33.11			6.235	0.660833	0.632513
			RPL32	25.1	0.03	26.72	0.04	25.96	0.08		RNAi Grip91	26.4325		33.63					7.1975	1.37333	0.385998
			GAPDH	27.63	0.113578	29.1	0.1	28.63	0.72
			Dgt4	30.9867	0.0896289	33.11	0.18
			Grip91	31.2367	0.011547			33.63	0.38
